# Supplementary material for: Integrating plant morphological traits with remote-sensed multispectral imageries for accurate corn grain yield prediction
Source: PLoS One. 2024 Apr 2;19(4):e0297027. doi: 10.1371/journal.pone.0297027 (PMC10986971; doi:10.1371/journal.pone.0297027)
Supplement: S1 Data — (CSV) [file pone.0297027.s001.csv]

Trt	Rep	N rate (kg-N/ha)	Grain yield (Mg/ha)	Height (cm) at 32DAE	Height (cm) at 48DAE	Height (cm) at 68DAE	SPAD at 32DAE	SPAD at 48DAE	SPAD at 68DAE	SPAD at 84DAE	NDVI at 31DAE	NDVI at 61DAE	NDVI at 91DAE	NDRE at 31DAE	NDRE at 61DAE	NDRE at 91DAE	GNDVI at 31DAE	GNDVI at 61DAE	GNDVI at 91DAE
Control	1	0	6.42	118.11	226.06	247.65	40.4	34	30.5	23.8	0.90	0.91	0.76	0.36	0.53	0.22	0.62	0.72	0.50
Control	2	0	8.05	120.65	213.36	218.44	40.1	34.6	29.6	28.5	0.90	0.91	0.79	0.40	0.55	0.27	0.64	0.73	0.55
Control	3	0	7.22	106.68	208.28	217.17	39.3	32.2	31.9	27.1	0.90	0.91	0.77	0.40	0.54	0.23	0.64	0.73	0.51
Control	4	0	10.83	124.46	241.30	246.38	42.6	37.8	45.8	39	0.92	0.93	0.81	0.49	0.64	0.29	0.70	0.80	0.58
CRF-208N	1	208	15.58	147.32	276.86	278.13	47.7	42.2	56.1	53.5	0.93	0.95	0.88	0.49	0.72	0.49	0.71	0.85	0.72
CRF-208N	2	208	11.18	130.81	269.24	262.89	48	48.6	63.3	55.5	0.93	0.94	0.88	0.51	0.71	0.50	0.72	0.84	0.73
CRF-208N	3	208	11.86	135.89	278.13	241.3	49.1	49.7	51.6	55.2	0.92	0.94	0.86	0.51	0.70	0.46	0.72	0.84	0.71
CRF-208N	4	208	12.03	125.73	270.51	255.27	46.7	43.4	56.6	52.2	0.92	0.95	0.87	0.48	0.69	0.45	0.70	0.84	0.70
CRF-156N	1	156	14.33	144.78	270.51	267.97	45.2	43.8	53.1	47.6	0.93	0.94	0.87	0.50	0.69	0.45	0.72	0.83	0.70
CRF-156N	2	156	11.35	142.24	281.94	278.13	49.2	41.1	58.4	47.9	0.93	0.94	0.85	0.51	0.67	0.40	0.72	0.82	0.66
CRF-156N	3	156	12.04	128.27	255.27	274.32	49.4	44.2	47.1	45.4	0.92	0.94	0.85	0.47	0.67	0.39	0.70	0.82	0.65
CRF-156N	4	156	12.41	133.35	257.81	256.54	44.2	41.6	52.1	37.3	0.92	0.94	0.83	0.49	0.64	0.33	0.70	0.81	0.61
CRF-104N	1	104	10.27	135.89	260.35	261.62	42.8	34.2	49.7	39.9	0.92	0.93	0.84	0.48	0.65	0.36	0.70	0.81	0.63
CRF-104N	2	104	11.11	130.81	255.27	255.27	36.2	37.4	45.6	36.1	0.92	0.93	0.83	0.45	0.63	0.34	0.68	0.80	0.62
CRF-104N	3	104	10.99	125.73	240.03	265.43	43.6	37.9	39.2	36.6	0.92	0.92	0.81	0.47	0.62	0.32	0.69	0.78	0.59
CRF-104N	4	104	11.11	130.81	260.35	271.78	46.4	37.3	43.8	38.1	0.92	0.93	0.82	0.49	0.64	0.32	0.70	0.81	0.60
CRF-52N	1	52	8.89	134.62	269.24	266.7	41	36.1	44.1	35.8	0.93	0.93	0.81	0.48	0.61	0.29	0.71	0.78	0.57
CRF-52N	2	52	10	135.89	242.57	257.81	36.6	37.5	44.5	33.5	0.92	0.92	0.81	0.45	0.60	0.30	0.68	0.77	0.58
CRF-52N	3	52	9.89	127.00	251.46	255.27	46	38.8	40.9	42.6	0.92	0.93	0.84	0.49	0.65	0.36	0.71	0.81	0.63
CRF-52N	4	52	10.72	138.43	252.73	260.35	41.2	39.8	38.4	32.8	0.93	0.93	0.82	0.52	0.63	0.33	0.72	0.80	0.60
UAN	1	208	11.08	130.81	252.73	269.24	46.5	38.2	46.5	42.5	0.92	0.93	0.79	0.45	0.64	0.26	0.69	0.80	0.55
UAN	2	208	12.35	125.73	267.97	262.89	48.9	42.2	50.9	46.5	0.92	0.94	0.85	0.47	0.68	0.40	0.70	0.83	0.66
UAN	3	208	9.68	125.73	260.35	270.51	51.8	41.5	57.2	44.6	0.92	0.95	0.83	0.51	0.70	0.38	0.72	0.85	0.65
UAN	4	208	6.26	115.57	210.82	229.87	40	32.5	28.3	31.1	0.91	0.90	0.74	0.43	0.53	0.19	0.66	0.71	0.47
Urea-Side	1	208	13.59	128.27	243.84	247.65	45.2	42.6	53.5	45.5	0.91	0.94	0.86	0.43	0.69	0.43	0.67	0.84	0.68
Urea-Side	2	208	13.66	129.54	241.30	246.38	51.2	44.8	56.7	45.3	0.92	0.95	0.89	0.48	0.71	0.51	0.71	0.85	0.74
Urea-Side	3	208	13.54	107.95	243.84	246.38	38.4	38.5	55.3	47.3	0.91	0.94	0.87	0.43	0.67	0.41	0.67	0.83	0.68
Urea-Side	4	208	14.38	119.38	243.84	260.35	43.4	39.9	57.8	50.8	0.92	0.94	0.86	0.49	0.68	0.43	0.70	0.83	0.69
